# Supplementary material for: Tacrine-Based Hybrids: Past, Present, and Future
Source: Int J Mol Sci. 2023 Jan 15;24(2):1717. doi: 10.3390/ijms24021717 (PMC9863713; doi:10.3390/ijms24021717)
Supplement: Supplementary file 1 [file ijms-24-01717-s001.zip]

Archive with 1 entries (1 files):
- ijms-2079161-supplementary.pdf
